# Supplementary material for: Analysis of disease-associated objects at the Rat Genome Database
Source: Database (Oxford). 2013 Jun 21;2013:bat046. doi: 10.1093/database/bat046 (PMC3689439; doi:10.1093/database/bat046)
Supplement: Supplementary Data [file supp_bat046_S_Table_2_MF_enriched_diseases.xlsx]

## Sheet: S Table 2
Supplementary Table 2. Five disease lists generated from Molecular Function GO-term annotated gene lists
	G-protein coupled receptor binding-annotated gene list			hormone activity-annotated gene list			lipid binding-annotated gene list			protein kinase binding-annotated gene list			DNA regulatory region binding-annotated gene list
	Enriched diesease term	p-value		Enriched diesease term	p-value		Enriched diesease term	p-value		Enriched diesease term	p-value		Enriched diesease term	p-value
	Respiratory Tract Diseases	2.1405e-13		Endocrine System Diseases	1.4873e-10		Diabetes Mellitus	2.7388e-10		Urogenital Neoplasms	5.3018e-16		Neoplasms by Histologic Type	1.6937e-08
	Infection	3.2052e-13		Pregnancy Complications	4.1164e-09		Hyperlipoproteinemias	1.0726e-09		Genital Neoplasms, Female	1.7998e-15		Urogenital Neoplasms	2.4648e-08
	Pathological Conditions, Signs and Symptoms	4.4498e-13		Obesity	1.0925e-07		Endocrine System Diseases	2.1858e-09		Neoplasms	9.9795e-15		Neoplasms	4.7221e-07
	Pathologic Processes	1.1256e-12		Overnutrition	1.0925e-07		Myocardial Ischemia	3.4589e-08		Neoplasms by Site	1.3659e-14		Urologic Neoplasms	1.1e-06
	Bacterial Infections and Mycoses	1.1745e-12		Overweight	1.0925e-07		Coronary Artery Disease	5.6009e-07		Genital Diseases, Female	1.523e-13		Carcinoma	1.76e-05
	Respiratory Tract Infections	1.6706e-12		Body Weight	2.6428e-07		Diabetes Mellitus, Type 2	8.6888e-07		Breast Neoplasms	1.8172e-13		Neoplasms, Glandular and Epithelial	8.07e-05
	Lung Diseases	5.8445e-12		Nutrition Disorders	6.1233e-07		Metabolic Diseases	9.6366e-07		Breast Diseases	2.1483e-13		Neoplastic Syndromes, Hereditary	9.44e-05
	Pneumonia	2.1398e-11		Diabetes Mellitus, Type 2	7.5017e-07		Nutritional and Metabolic Diseases	9.7982e-07		Ovarian Neoplasms	8.2966e-13		Female Urogenital Diseases and Pregnancy Complications	0.0001061
	Lung Diseases, Obstructive	6.2273e-10		Signs and Symptoms, Digestive	8.3496e-07		Glucose Metabolism Disorders	1.6e-06		Adnexal Diseases	4.5344e-12		Kidney Neoplasms	0.000159
	Hypersensitivity, Immediate	4.1219e-09		Diabetes Mellitus	1.3e-06		Coronary Disease	2.1e-06		Ovarian Diseases	4.5344e-12		Neoplasms by Site	0.0002446
	Bronchial Diseases	4.1219e-09		Hyperphagia	1.6e-06		Female Urogenital Diseases and Pregnancy Complications	2.3e-06		Genital Neoplasms, Male	3.7537e-11		Male Urogenital Diseases	0.0004412
	Respiratory Hypersensitivity	7.311e-09		Glucose Metabolism Disorders	3.3e-06		Central Nervous System Diseases	6e-06		Gonadal Disorders	1.7509e-10		Female Urogenital Diseases	0.0005091
	Hypersensitivity	1.1676e-08		Pathological Conditions, Signs and Symptoms	1.72e-05		Heart Diseases	6.4e-06		Prostatic Neoplasms	1.8129e-10		Carcinoma in Situ	0.0005944
	Asthma	2.9931e-07		Nutritional and Metabolic Diseases	4.11e-05		Diabetes Mellitus, Experimental	7.3e-06		Prostatic Diseases	5.4654e-10		Lymphoproliferative Disorders	0.0016821
	Virus Diseases	4.1261e-07		Diabetes Mellitus, Experimental	0.000113		Body Weight	1.24e-05		Urologic Neoplasms	1.3888e-09		Immunoproliferative Disorders	0.0016821
	Granuloma, Respiratory Tract	1.9e-06		Pathologic Processes	0.0001307		Lipid Metabolism Disorders	1.31e-05		Genital Diseases, Male	3.3278e-09		Genital Neoplasms, Female	0.003291
	Scleroderma, Systemic	2.3e-06		Metabolic Diseases	0.0002054		Obesity	1.36e-05		Neoplasms by Histologic Type	1.02e-08		Lymphatic Diseases	0.0035562
	Wounds and Injuries	5.1e-06		Signs and Symptoms	0.0005506		Overnutrition	1.36e-05		Endocrine Gland Neoplasms	2.789e-08		Urologic Diseases	0.0046837
	Lung Diseases, Interstitial	6.5e-06		Heart Failure	0.001853		Overweight	1.36e-05		Kidney Neoplasms	7.1665e-08		Lymphoma	0.0119293
	RNA Virus Infections	7.5e-06		Diabetes, Gestational	0.0020909		Metabolism, Inborn Errors	1.59e-05		Uterine Neoplasms	7.4659e-08		Genital Diseases, Female	0.0133635
	Pneumonia, Bacterial	1.28e-05		Obesity, Morbid	0.002485		Lipid Metabolism, Inborn Errors	1.76e-05		Uterine Diseases	8.6109e-08		Wilms Tumor	0.0145355
	Myocardial Ischemia	2.05e-05		Hypertension, Pulmonary	0.0052524		Mental Disorders	2.33e-05		Adenocarcinoma	1.549e-07		Lymphatic Vessel Tumors	0.0274807
	Pleurisy	2.27e-05		Hyperinsulinism	0.0057592		Arteriosclerosis	2.66e-05		Carcinoma	2.5449e-07		Lymphangiomyoma	0.0274807
	Coronaviridae Infections	2.55e-05		Digestive System Diseases	0.0060211		Female Urogenital Diseases	2.93e-05		Female Urogenital Diseases and Pregnancy Complications	4.9988e-07		Lymphangioleiomyomatosis	0.0274807
	Nidovirales Infections	2.55e-05		Sleep Disorders	0.0180343		Nutrition Disorders	3.85e-05		Uterine Cervical Neoplasms	6.5574e-07		Perivascular Epithelioid Cell Neoplasms	0.0274807
	Coronavirus Infections	2.55e-05		Diabetic Angiopathies	0.0297235		Brain Diseases	4.57e-05		Uterine Cervical Diseases	6.5574e-07		Pathologic Processes	0.0327531
	Pneumonia, Viral	2.55e-05		Diabetic Retinopathy	0.0383211		Arterial Occlusive Diseases	5.86e-05		Male Urogenital Diseases	8.7569e-07		Endocrine System Diseases	0.0430102
	Pleural Diseases	4.99e-05		Intestinal Diseases	0.0490653		Pathological Conditions, Signs and Symptoms	6.52e-05		Neoplasms, Glandular and Epithelial	8.8587e-07		Genital Neoplasms, Male	0.0433082
	Reperfusion Injury	5.13e-05					Growth Disorders	9e-05		Female Urogenital Diseases	1.1e-06		Neoplasms, Complex and Mixed	0.0462501
	Postoperative Complications	5.92e-05					Fetal Growth Retardation	9e-05		Skin Diseases	1.1e-06
	Anti-Glomerular Basement Membrane Disease	6.48e-05					Fetal Diseases	0.0001376		Intestinal Neoplasms	1.2e-06
	Pulmonary Disease, Chronic Obstructive	6.95e-05					Neurodegenerative Diseases	0.0002782		Neoplasms, Experimental	1.6e-06
	Lymphoproliferative Disorders	7.17e-05					Pathologic Processes	0.0003402		Neoplastic Syndromes, Hereditary	2.2e-06
	Immunoproliferative Disorders	7.17e-05					Myocardial Infarction	0.0007293		Gastrointestinal Neoplasms	2.4e-06
	Diabetes Mellitus, Experimental	8.4e-05					Congenital, Hereditary, and Neonatal Diseases and Abnormalities	0.0009884		Carcinoma, Renal Cell	4.2e-06
	Eosinophilia	9.93e-05					Male Urogenital Diseases	0.0009884		Heart Diseases	4.9e-06
	Granuloma	0.0001579					Alzheimer Disease	0.0010269		Colorectal Neoplasms	6.6e-06
	Bronchiolitis Obliterans	0.0001771					Tauopathies	0.0010269		Rectal Diseases	6.6e-06
	Lymphatic Diseases	0.0002085					Dementia	0.0013204		Endometrial Neoplasms	8.1e-06
	Bacterial Infections	0.0002095					Kidney Diseases	0.0015633		Mammary Neoplasms, Experimental	1.5e-05
	Heart Failure	0.0002247					Disorders of Sex Development	0.0015655		Mammary Neoplasms, Animal	2.95e-05
	Bronchitis	0.0003456					Hyperlipidemias	0.0016056		Digestive System Neoplasms	0.0001024
	Immune System Diseases	0.0003556					Delirium, Dementia, Amnestic, Cognitive Disorders	0.0017518		Pathologic Processes	0.0001111
	Respiration Disorders	0.0004092					Nervous System Diseases	0.001842		Animal Diseases	0.0001753
	Nutrition Disorders	0.0004515					Diabetes Complications	0.0018845		Cervical Intraepithelial Neoplasia	0.0005618
	Inflammation	0.0004882					Dyslipidemias	0.0020116		Skin and Connective Tissue Diseases	0.0006166
	Heart Diseases	0.000572					Hypertriglyceridemia	0.0034314		Hypertrophy	0.0006758
	Bronchiolitis	0.0005861					Digestive System Diseases	0.0040553		Neoplasms, Germ Cell and Embryonal	0.0007891
	Digestive System Diseases	0.0005976					Adrenal Hyperplasia, Congenital	0.0040809		Carcinoma in Situ	0.0008212
	Hyperalgesia	0.000894					Adrenogenital Syndrome	0.0040809		Pathological Conditions, Anatomical	0.0008786
	Somatosensory Disorders	0.0011358					Diabetes Mellitus, Type 1	0.0047747		Vulvar Neoplasms	0.0008848
	Nose Diseases	0.0016875					Pregnancy Complications	0.0054771		Neoplasms, Ductal, Lobular, and Medullary	0.0010704
	Paramyxoviridae Infections	0.0017934					Diabetic Nephropathies	0.0066721		Reperfusion Injury	0.0011552
	Sarcoidosis	0.0027586					Hyperlipidemia, Familial Combined	0.0105002		Postoperative Complications	0.0013356
	Signs and Symptoms	0.002798					Sexual and Gender Disorders	0.0135584		Cardiomegaly	0.0016702
	Cardiomyopathies	0.0031001					Carcinoma	0.0150326		Vulvar Diseases	0.0018824
	Cystic Fibrosis	0.0038852					Urogenital Abnormalities	0.0191424		Granulosa Cell Tumor	0.0024094
	Obesity	0.0045551					Steroid Metabolism, Inborn Errors	0.0228074		Endocrine System Diseases	0.0038369
	Overnutrition	0.0045551					Neoplasms	0.0236535		Central Nervous System Diseases	0.0039775
	Overweight	0.0045551					Digestive System Neoplasms	0.0244477		Cardiovascular Diseases	0.0046425
	Severe Acute Respiratory Syndrome	0.0048351					Vascular Diseases	0.0245487		Brain Diseases	0.005417
	Rhinitis	0.0050405					Genetic Diseases, Inborn	0.0257856		Colonic Diseases	0.0066805
	Pulmonary Fibrosis	0.0050405					Liver Diseases	0.0259189		Urologic Diseases	0.0069047
	Hypertension, Pulmonary	0.0058458					Neoplasms, Glandular and Epithelial	0.0319051		Wilms Tumor	0.0087102
	Hypertension, Portal	0.0071712					Hyperthyroidism	0.0447378		Lung Neoplasms	0.0090444
	Protozoan Infections	0.0071712								Neoplasm Metastasis	0.0103696
	Gram-Negative Bacterial Infections	0.0072852								Pathological Conditions, Signs and Symptoms	0.0120136
	Mononegavirales Infections	0.0072852								Neoplastic Processes	0.0161047
	Leukocyte Disorders	0.0072852								Respiratory Tract Neoplasms	0.0169449
	Animal Diseases	0.0081039								Kidney Diseases	0.0191
	Body Weight	0.0097246								Thoracic Neoplasms	0.019671
	Diabetes Mellitus	0.0101873								Carcinoma, Non-Small-Cell Lung	0.0293274
	Hemic and Lymphatic Diseases	0.0107463								Neoplasms, Complex and Mixed	0.0341499
	Sleep Disorders	0.0123114								Carcinoma, Bronchogenic	0.0474731
	Pneumovirus Infections	0.012808
	Respiratory Syncytial Virus Infections	0.012808
	Glomerulonephritis	0.0128756
	Pancreatic Diseases	0.0129096
	Pneumonia, Aspiration	0.0140775
	Thoracic Injuries	0.0201888
	Sepsis	0.0218923
	Myocardial Reperfusion Injury	0.0244691
	Nervous System Diseases	0.0246385
	Pathological Conditions, Anatomical	0.0257192
	Mental Disorders	0.0257477
	Nutritional and Metabolic Diseases	0.0258909
	Pain	0.0262407
	Systemic Inflammatory Response Syndrome	0.0263112
	Pulmonary Eosinophilia	0.0273017
	Arthritis, Experimental	0.0282104
	Female Urogenital Diseases and Pregnancy Complications	0.0300946
	Endocrine System Diseases	0.0301086
	Neurologic Manifestations	0.034519
	Trauma, Nervous System	0.0348913
	Nephritis	0.0441572
